# Supplementary material for: Association between Perceived Trusted of COVID-19 Information Sources and Mental Health during the Early Stage of the Pandemic in Bangladesh
Source: Healthcare (Basel). 2021 Dec 24;10(1):24. doi: 10.3390/healthcare10010024 (PMC8775621; doi:10.3390/healthcare10010024)
Supplement: Supplementary file 1 [file healthcare-10-00024-s001.zip]

Archive with 1 entries (1 files):
- healthcare-1468883-supplementary.pdf
